# Supplementary material for: Integrative analysis of immune molecular subtypes and microenvironment characteristics of bladder cancer
Source: Cancer Med. 2021 Jun 24;10(15):5375–91. doi: 10.1002/cam4.4071 (PMC8335815; doi:10.1002/cam4.4071)
Supplement: Supplementary file 1 — Table S1 [file CAM4-10-5375-s002.xlsx]

## Sheet: Sheet1
NUM.	immune genes
1	RXFP3
2	ANGPTL5
3	NR4A2
4	CXCL13
5	LHB
6	PRKCB
7	A2M
8	ELANE
9	LTBP4
10	PYY
11	CCL19
12	ORM1
13	GDF10
14	NPR1
15	TFR2
16	TACR1
17	PPBP
18	SDC2
19	CGA
20	EPGN
21	CCR3
22	IL17C
23	SPINK5
24	GALR2
25	LCN15
26	SEMA3G
27	AMELX
28	CMA1
29	PI15
30	UCN2
31	HSPA2
32	LGR5
33	APOBEC3A
34	OLR1
35	DEFA5
36	OSTN
37	AREG
38	NR4A3
39	ULBP1
40	SOCS3
41	FGF22
42	GAL
43	ADCYAP1R1
44	GUCA2A
45	PROC
46	PLXNA4
47	GNLY
48	SCTR
49	CST4
50	IDO1
51	CCL18
52	OGN
53	IAPP
54	SCG2
55	CXCL2
56	FAM19A2
57	NR4A1
58	THBS1
59	CALCR
60	APLN
61	IL25
62	SEMG2
63	KNG1
64	PGR
65	FGF10
66	THRA
67	CXCL10
68	ARG2
69	TSLP
70	FGF13
71	GPR32
72	PDGFRA
73	IL17B
74	MASP1
75	SLURP1
76	S100A7
77	ALB
78	SLIT2
79	CGB8
80	CRLF2
81	STAB2
82	FABP2
83	GLP2R
84	R3HDML
85	EPO
86	AKT3
87	FABP9
88	LCN8
89	TYMP
90	ESM1
91	PTGER3
92	NMB
93	SEMG1
94	NFATC4
95	PRL
96	NFATC1
97	ANGPTL3
98	HBEGF
99	PTHLH
100	TCHHL1
101	TMPRSS6
102	GLP1R
103	PTGFR
104	NR2E1
105	NR5A1
106	IL17A
107	LEPR
108	PGLYRP2
109	ILK
110	ANXA6
111	STC1
112	ELN
113	EDNRB
114	FGF4
115	CGB2
116	PTX3
117	IL6
118	ISG15
119	PTGDS
120	CTSG
121	IL12RB2
122	RNASE3
123	UTS2
124	S1PR1
125	FGA
126	PMP2
127	IFNG
128	FOS
129	FGF2
130	CXCL12
131	ULBP2
132	DEFB126
133	IL6ST
134	HNF4A
135	NFATC2
136	SFTPA2
137	LCN6
138	IL33
139	PGC
140	FGF3
141	FABP12
142	ORM2
143	S100A7A
144	JUN
145	PTH1R
146	CD40LG
147	MPL
148	HRG
149	HTN1
150	FGFR1
151	MTNR1B
152	BIRC5
153	GHR
154	C3
155	OBP2A
156	EDNRA
157	PENK
158	FGF8
159	LIF
160	OXTR
161	OPRK1
162	CRP
163	PAEP
164	IL22RA2
165	LCN1
166	S100A3
167	CSRP1
168	PDGFD
169	CCL14
170	SPP1
171	PTGS2
172	FCGR3A
173	ESR1
174	TINAGL1
175	GAST
176	NTS
177	CHIT1
178	MIA
179	PCSK2
180	IL13
181	COLEC12
182	ANGPTL1
183	XCL1
184	GREM2
185	INSL6
186	NR3C2
187	PPY
188	INS
189	PDIA2
190	CCR6
191	PGF
192	CALCB
193	APOH
194	LCN10
195	RNASE7
196	IL17F
197	AMBN
198	CTSE
199	NTF3
200	CCL1
201	FGF5
202	SAA1
203	REG1A
204	NR0B2
205	RAC3
206	FGF16
207	FABP6
208	CMTM5
209	GPR17
210	TNFRSF13B
211	TGFBR3
212	TPM2
213	GHRHR
214	INHA
215	ACTA1
216	VGF
217	FGF21
218	HTR3E
219	OBP2B
220	BMP5
221	BMP8B
222	AVP
223	PLAU
224	FABP7
225	NR2F1
226	FGF11
227	NPPB
228	BDNF
229	SEMA3A
230	SEMA3E
231	LBP
232	CGB5
233	LCN12
234	ANGPTL7
235	HTN3
236	KCNH2
237	NR0B1
238	NRP2
239	FGF20
240	GIP
241	TRH
242	HTR3C
243	CXCL11
244	IL31RA
245	MAPT
246	RLN1
247	FGF19
248	FCN2
249	LEFTY1
250	HTR3B
251	RORB
252	NCR3
253	DES
254	CSF3
255	CCL20
256	IL22
257	NRG2
258	QRFP
259	AGTR1
260	RETNLB
261	TUBB3
262	AVPR2
263	RXFP1
264	CCL2
265	FAM19A3
266	VIPR2
267	PRLHR
268	RXRG
269	RLN2
270	TMSB15A
271	TG
272	INHBA
273	IGF2
274	ADM2
275	KIR2DL3
276	FGF7
277	LIFR
278	FLT3
279	IFNK
280	IL2
281	FGF9
282	AMH
283	IRF5
284	INSL4
285	PTH2R
286	MICB
287	MDK
288	CXCL9
289	CD19
290	AGRP
291	CSH2
292	DKK1
293	SSTR1
294	RSAD2
295	GCG
296	CXCL5
297	SAA2
298	IFNB1
299	CSF2
300	GHRH
301	MMP9
302	RXFP2
303	ADIPOQ
