# Supplementary material for: Integrative analysis of immune molecular subtypes and microenvironment characteristics of bladder cancer
Source: Cancer Med. 2021 Jun 24;10(15):5375–91. doi: 10.1002/cam4.4071 (PMC8335815; doi:10.1002/cam4.4071)
Supplement: Supplementary file 2 — Table S2 [file CAM4-10-5375-s005.xlsx]

## Sheet: Sheet1
		C1	C2	C3	C4	P
Age	X±SD	68.97±10.07	65.95±11.39	67.33±11.05	70.46±8.96	0.023
Sex	Female	33	22	24	26	0.216
	Male	100	85	65	50
T
	T1	0	3	1	0	<0.001
	T2	31	51	25	12
	T3	71	30	44	48
	T4	21	9	14	15
N
	N0	66	73	57	39	0.002
	N1	19	4	14	9
	N2	30	11	11	23
	N3	4	1	2	1
M
	M0	66	69	36	23	<0.001
	M1	5	4	0	2
	Mx	62	33	52	51
Grade
	low grade	5	16	0	0	<0.001
	high grade	126	91	89	75
Stage
	Stage I	0	2	0	0	<0.001
	Stage II	34	58	26	11
	Stage III	44	27	35	32
	Stage IV	54	19	28	33
