# Supplementary material for: Integrative analysis of immune molecular subtypes and microenvironment characteristics of bladder cancer
Source: Cancer Med. 2021 Jun 24;10(15):5375–91. doi: 10.1002/cam4.4071 (PMC8335815; doi:10.1002/cam4.4071)
Supplement: Supplementary file 3 — Table S3 [file CAM4-10-5375-s003.xlsx]

## Sheet: cox回归分析结果
	coef	se	z	p	HR	HRse	HRz	HRp	HRCILL	HRCIUL
TNFRSF14	0.583	0.167	3.494	0	1.792	0.299	2.647	0.008	1.292	2.486
RAF1	0.58	0.165	3.513	0	1.785	0.295	2.666	0.008	1.292	2.467
CD96	0.609	0.165	3.692	0	1.839	0.303	2.765	0.006	1.331	2.54
AGER	0.712	0.166	4.283	0	2.038	0.339	3.064	0.002	1.471	2.822
LAT	0.594	0.164	3.625	0	1.811	0.297	2.733	0.006	1.314	2.497
PPARG	0.574	0.165	3.473	0.001	1.775	0.293	2.643	0.008	1.284	2.454
HLA-G	0.501	0.165	3.045	0.002	1.65	0.271	2.395	0.017	1.195	2.278
LRRC32	-0.504	0.165	-3.046	0.002	0.604	0.1	-3.962	0	0.437	0.835
BACH2	-0.474	0.161	-2.938	0.003	0.622	0.1	-3.758	0	0.454	0.854
DDX39B	0.452	0.165	2.742	0.006	1.571	0.259	2.206	0.027	1.138	2.171
HAVCR1	0.44	0.162	2.712	0.007	1.553	0.252	2.194	0.028	1.13	2.134
EGFR	-0.424	0.16	-2.646	0.008	0.655	0.105	-3.295	0.001	0.478	0.896
CMTM6	0.429	0.165	2.609	0.009	1.536	0.253	2.121	0.034	1.113	2.121
FBXO6	0.413	0.161	2.571	0.01	1.511	0.243	2.106	0.035	1.103	2.07
ITGAE	0.391	0.162	2.422	0.015	1.479	0.239	2.004	0.045	1.078	2.03
TIGIT	0.388	0.161	2.413	0.016	1.474	0.237	2	0.045	1.076	2.02
WWTR1	-0.385	0.16	-2.4	0.016	0.681	0.109	-2.927	0.003	0.497	0.932
ADAM17	-0.379	0.161	-2.353	0.019	0.685	0.11	-2.861	0.004	0.499	0.939
LGALS9	0.386	0.166	2.322	0.02	1.471	0.245	1.926	0.054	1.062	2.038
SLFN11	-0.368	0.16	-2.297	0.022	0.692	0.111	-2.776	0.005	0.505	0.947
IL21	0.432	0.192	2.253	0.024	1.54	0.295	1.83	0.067	1.058	2.241
NBN	0.361	0.161	2.241	0.025	1.434	0.231	1.881	0.06	1.046	1.966
ISG15	0.355	0.16	2.213	0.027	1.426	0.229	1.863	0.062	1.041	1.952
VHL	0.352	0.163	2.165	0.03	1.422	0.231	1.825	0.068	1.034	1.955
DCLRE1C	0.356	0.165	2.16	0.031	1.427	0.235	1.818	0.069	1.033	1.97
STK11	0.347	0.162	2.136	0.033	1.415	0.23	1.805	0.071	1.029	1.944
FASLG	0.338	0.162	2.09	0.037	1.402	0.227	1.774	0.076	1.021	1.925
NR2F6	0.321	0.161	1.998	0.046	1.379	0.222	1.709	0.087	1.006	1.889
AIRE	0.326	0.163	1.995	0.046	1.385	0.226	1.703	0.089	1.006	1.907
VEGFA	0.32	0.162	1.968	0.049	1.377	0.224	1.685	0.092	1.001	1.893
MCM3	0.315	0.16	1.969	0.049	1.37	0.219	1.689	0.091	1.002	1.874
STK38	0.319	0.163	1.962	0.05	1.376	0.224	1.68	0.093	1	1.893
PIM1	0.313	0.161	1.944	0.052	1.368	0.22	1.669	0.095	0.997	1.876
MYC	-0.31	0.16	-1.936	0.053	0.734	0.117	-2.27	0.023	0.536	1.004
AXL	-0.308	0.16	-1.93	0.054	0.735	0.117	-2.261	0.024	0.537	1.005
TRIM39	0.3	0.162	1.851	0.064	1.351	0.219	1.599	0.11	0.982	1.856
EIF2AK4	-0.294	0.159	-1.843	0.065	0.745	0.119	-2.142	0.032	0.545	1.019
CEACAM1	0.295	0.16	1.848	0.065	1.344	0.215	1.6	0.11	0.982	1.838
TACR1	-0.284	0.159	-1.78	0.075	0.753	0.12	-2.059	0.04	0.551	1.029
CHFR	0.286	0.163	1.752	0.08	1.331	0.217	1.524	0.128	0.967	1.832
VTCN1	-0.282	0.161	-1.745	0.081	0.755	0.122	-2.016	0.044	0.55	1.035
KLRC1	0.285	0.164	1.74	0.082	1.329	0.217	1.514	0.13	0.965	1.831
IRF2	0.276	0.164	1.685	0.092	1.318	0.216	1.472	0.141	0.956	1.819
USP44	0.267	0.16	1.673	0.094	1.306	0.209	1.468	0.142	0.955	1.786
CEBPA	0.267	0.16	1.674	0.094	1.307	0.209	1.469	0.142	0.955	1.787
CASP8	0.269	0.161	1.671	0.095	1.309	0.211	1.465	0.143	0.954	1.796
LYN	-0.266	0.16	-1.663	0.096	0.766	0.123	-1.905	0.057	0.56	1.049
HMGB2	0.264	0.16	1.651	0.099	1.302	0.208	1.452	0.147	0.952	1.781
HIF1A	-0.265	0.161	-1.648	0.099	0.767	0.123	-1.887	0.059	0.56	1.051
TSC2	0.269	0.163	1.646	0.1	1.309	0.214	1.443	0.149	0.95	1.803
CTLA4	0.264	0.161	1.641	0.101	1.302	0.21	1.442	0.149	0.95	1.785
DNM1L	0.262	0.16	1.633	0.103	1.299	0.208	1.436	0.151	0.949	1.779
AIM2	0.253	0.16	1.581	0.114	1.288	0.206	1.397	0.163	0.941	1.763
LAG3	0.252	0.16	1.577	0.115	1.286	0.205	1.394	0.163	0.941	1.758
ITGAV	-0.251	0.161	-1.566	0.117	0.778	0.125	-1.781	0.075	0.568	1.065
DLG1	-0.252	0.162	-1.561	0.119	0.777	0.126	-1.775	0.076	0.566	1.067
MEF2C	-0.245	0.159	-1.546	0.122	0.782	0.124	-1.752	0.08	0.573	1.068
SNCA	-0.246	0.16	-1.538	0.124	0.782	0.125	-1.744	0.081	0.571	1.07
CD200R1	0.247	0.161	1.534	0.125	1.28	0.206	1.359	0.174	0.934	1.755
ADRB2	0.254	0.165	1.535	0.125	1.289	0.213	1.356	0.175	0.932	1.781
FADD	0.242	0.161	1.498	0.134	1.273	0.205	1.331	0.183	0.928	1.747
DDX58	0.241	0.161	1.495	0.135	1.273	0.206	1.328	0.184	0.928	1.747
CD44	-0.235	0.159	-1.474	0.14	0.791	0.126	-1.662	0.097	0.578	1.081
BBC3	0.237	0.161	1.475	0.14	1.268	0.204	1.313	0.189	0.925	1.738
TSC1	0.237	0.162	1.465	0.143	1.267	0.205	1.305	0.192	0.923	1.74
TIAL1	0.236	0.161	1.464	0.143	1.266	0.204	1.304	0.192	0.923	1.735
HHLA2	0.237	0.163	1.455	0.146	1.268	0.207	1.296	0.195	0.921	1.745
PLA2G2A	0.23	0.159	1.445	0.149	1.259	0.2	1.291	0.197	0.921	1.72
CCL1	0.239	0.165	1.445	0.149	1.27	0.21	1.285	0.199	0.918	1.756
FOXP3	0.231	0.161	1.435	0.151	1.26	0.203	1.281	0.2	0.919	1.729
TP53BP1	-0.233	0.162	-1.436	0.151	0.792	0.129	-1.618	0.106	0.576	1.089
YAP1	-0.225	0.161	-1.4	0.161	0.798	0.128	-1.571	0.116	0.583	1.094
CFLAR	0.222	0.161	1.38	0.168	1.248	0.201	1.238	0.216	0.911	1.711
SOD2	0.217	0.159	1.367	0.172	1.243	0.197	1.228	0.219	0.91	1.697
CBL	-0.22	0.161	-1.366	0.172	0.803	0.129	-1.527	0.127	0.586	1.1
HSPA5	-0.215	0.159	-1.352	0.176	0.807	0.128	-1.508	0.132	0.591	1.101
NLRP3	-0.214	0.159	-1.343	0.179	0.807	0.129	-1.498	0.134	0.591	1.103
ERBB2	0.213	0.16	1.333	0.183	1.238	0.198	1.2	0.23	0.905	1.693
FAP	-0.214	0.161	-1.329	0.184	0.808	0.13	-1.482	0.138	0.589	1.107
TLR9	0.22	0.168	1.309	0.191	1.246	0.21	1.174	0.24	0.896	1.734
PDCD1	0.209	0.161	1.297	0.195	1.232	0.198	1.171	0.242	0.899	1.689
SAT1	0.205	0.16	1.279	0.201	1.227	0.197	1.156	0.248	0.897	1.681
TLR4	0.203	0.161	1.26	0.208	1.225	0.198	1.14	0.254	0.893	1.681
RIPK2	0.2	0.159	1.256	0.209	1.222	0.195	1.138	0.255	0.894	1.67
PIAS4	0.201	0.161	1.253	0.21	1.223	0.196	1.135	0.256	0.893	1.675
CCNB1	-0.199	0.159	-1.251	0.211	0.82	0.13	-1.384	0.166	0.6	1.119
FCGR3A	-0.197	0.16	-1.232	0.218	0.821	0.131	-1.361	0.173	0.6	1.123
APOBEC3B	0.196	0.159	1.229	0.219	1.216	0.194	1.117	0.264	0.89	1.661
TOP2B	0.196	0.161	1.22	0.222	1.217	0.196	1.108	0.268	0.888	1.668
IDO1	0.195	0.161	1.213	0.225	1.215	0.195	1.102	0.27	0.887	1.666
HCAR1	0.194	0.16	1.209	0.227	1.214	0.195	1.099	0.272	0.887	1.662
SETD2	0.197	0.164	1.205	0.228	1.218	0.199	1.094	0.274	0.884	1.678
RIPK1	0.196	0.163	1.201	0.23	1.216	0.198	1.091	0.275	0.884	1.674
PIK3CB	-0.19	0.159	-1.197	0.231	0.827	0.131	-1.319	0.187	0.605	1.129
ARID1A	0.194	0.162	1.193	0.233	1.214	0.197	1.085	0.278	0.883	1.669
DNMT1	-0.182	0.16	-1.142	0.253	0.833	0.133	-1.253	0.21	0.61	1.139
TAC1	-0.181	0.16	-1.132	0.258	0.835	0.133	-1.241	0.215	0.61	1.142
BID	0.18	0.16	1.125	0.261	1.198	0.192	1.029	0.303	0.875	1.64
SOX11	-0.176	0.16	-1.098	0.272	0.839	0.134	-1.2	0.23	0.613	1.148
CDKN2A	0.174	0.16	1.089	0.276	1.19	0.191	1	0.317	0.87	1.629
PCNA	0.174	0.159	1.09	0.276	1.189	0.189	1.001	0.317	0.871	1.625
PPP1CA	0.175	0.161	1.088	0.277	1.191	0.191	0.998	0.318	0.869	1.631
CD274	0.17	0.16	1.066	0.286	1.185	0.189	0.981	0.327	0.867	1.621
PRKDC	-0.166	0.159	-1.044	0.296	0.847	0.135	-1.136	0.256	0.62	1.157
HRAS	0.166	0.16	1.04	0.298	1.181	0.189	0.958	0.338	0.863	1.616
WT1	-0.165	0.16	-1.033	0.302	0.848	0.136	-1.123	0.261	0.619	1.16
CDH1	0.163	0.16	1.021	0.307	1.178	0.189	0.942	0.346	0.86	1.612
STMN1	0.165	0.163	1.011	0.312	1.179	0.192	0.932	0.351	0.857	1.622
LGALS1	-0.16	0.16	-1.003	0.316	0.852	0.136	-1.088	0.277	0.623	1.165
ADORA2A	0.159	0.16	0.995	0.32	1.172	0.187	0.919	0.358	0.857	1.604
HMGB1	0.155	0.159	0.972	0.331	1.167	0.186	0.9	0.368	0.854	1.595
MAP1LC3A	0.153	0.159	0.968	0.333	1.166	0.185	0.897	0.37	0.854	1.591
TP53	0.154	0.16	0.962	0.336	1.166	0.187	0.892	0.373	0.852	1.596
ATM	-0.152	0.16	-0.955	0.34	0.859	0.137	-1.031	0.302	0.628	1.174
BRAF	0.153	0.161	0.95	0.342	1.165	0.187	0.881	0.378	0.85	1.597
PRKAA1	0.152	0.161	0.939	0.348	1.164	0.188	0.871	0.384	0.848	1.597
TNFSF10	0.151	0.162	0.931	0.352	1.163	0.188	0.864	0.388	0.847	1.596
SLX4	0.15	0.161	0.93	0.352	1.162	0.187	0.864	0.388	0.847	1.593
LAMTOR5	0.147	0.159	0.92	0.357	1.158	0.185	0.856	0.392	0.847	1.583
RAD51	-0.147	0.16	-0.917	0.359	0.864	0.138	-0.988	0.323	0.631	1.181
NOTCH1	-0.145	0.159	-0.911	0.362	0.865	0.137	-0.98	0.327	0.634	1.181
HSP90AA1	0.146	0.161	0.907	0.364	1.157	0.186	0.844	0.399	0.844	1.586
MAPKAPK2	-0.145	0.159	-0.907	0.365	0.865	0.138	-0.976	0.329	0.633	1.183
PDCD1LG2	-0.143	0.159	-0.9	0.368	0.867	0.138	-0.968	0.333	0.635	1.184
SMARCA4	0.141	0.16	0.884	0.377	1.152	0.184	0.824	0.41	0.842	1.575
RORC	0.143	0.164	0.872	0.383	1.154	0.189	0.812	0.417	0.837	1.591
SQSTM1	0.14	0.16	0.873	0.383	1.15	0.184	0.815	0.415	0.84	1.574
TNFSF11	0.138	0.16	0.865	0.387	1.148	0.183	0.808	0.419	0.84	1.57
PIK3CG	-0.138	0.16	-0.864	0.388	0.871	0.14	-0.926	0.354	0.636	1.192
SPI1	-0.137	0.159	-0.864	0.388	0.872	0.139	-0.926	0.355	0.638	1.191
ADRB1	0.13	0.159	0.816	0.414	1.139	0.181	0.765	0.444	0.833	1.556
SIRT1	-0.131	0.161	-0.814	0.416	0.877	0.141	-0.87	0.384	0.64	1.202
CD200	-0.128	0.159	-0.806	0.42	0.88	0.14	-0.86	0.39	0.644	1.202
IGF1R	-0.128	0.161	-0.799	0.424	0.88	0.141	-0.853	0.394	0.642	1.205
CD163	-0.125	0.159	-0.787	0.431	0.882	0.14	-0.838	0.402	0.646	1.205
BIRC5	-0.125	0.159	-0.785	0.432	0.882	0.141	-0.837	0.403	0.646	1.206
TNF	0.118	0.159	0.742	0.458	1.125	0.179	0.7	0.484	0.824	1.538
MAPK14	-0.115	0.16	-0.722	0.47	0.891	0.142	-0.765	0.444	0.652	1.219
EXO1	-0.111	0.159	-0.698	0.485	0.895	0.142	-0.738	0.46	0.656	1.222
CCND1	0.11	0.159	0.694	0.488	1.117	0.177	0.657	0.511	0.818	1.524
RAB6A	-0.111	0.161	-0.686	0.493	0.895	0.144	-0.725	0.468	0.653	1.228
DDIT4	-0.109	0.16	-0.681	0.496	0.897	0.143	-0.719	0.472	0.656	1.227
MET	-0.109	0.161	-0.678	0.498	0.896	0.145	-0.716	0.474	0.653	1.23
CDK4	-0.108	0.159	-0.677	0.499	0.898	0.143	-0.715	0.475	0.658	1.226
NFKB1	0.107	0.161	0.662	0.508	1.112	0.179	0.628	0.53	0.811	1.525
TNFRSF9	0.105	0.161	0.655	0.512	1.111	0.179	0.622	0.534	0.811	1.523
UIMC1	0.105	0.161	0.651	0.515	1.111	0.179	0.618	0.536	0.81	1.523
BLM	0.103	0.159	0.649	0.517	1.108	0.176	0.616	0.538	0.812	1.512
BMI1	0.1	0.16	0.624	0.533	1.105	0.177	0.594	0.553	0.807	1.513
PAX5	-0.1	0.16	-0.622	0.534	0.905	0.145	-0.654	0.513	0.661	1.239
E2F1	0.098	0.16	0.615	0.539	1.103	0.176	0.585	0.558	0.806	1.509
WNT3A	0.097	0.159	0.61	0.542	1.102	0.175	0.581	0.561	0.807	1.505
CDC25A	0.097	0.161	0.602	0.547	1.102	0.177	0.574	0.566	0.804	1.51
PRKN	0.095	0.159	0.597	0.55	1.1	0.175	0.57	0.569	0.805	1.502
VSIR	0.096	0.161	0.597	0.551	1.101	0.178	0.569	0.569	0.802	1.511
MAPT	-0.093	0.159	-0.585	0.559	0.911	0.145	-0.613	0.54	0.667	1.245
ABL1	-0.092	0.16	-0.576	0.565	0.912	0.146	-0.603	0.546	0.666	1.248
AKT1	0.09	0.162	0.552	0.581	1.094	0.177	0.528	0.598	0.796	1.503
JAK2	0.087	0.161	0.543	0.587	1.091	0.175	0.52	0.603	0.796	1.495
RHOA	-0.088	0.162	-0.541	0.589	0.916	0.149	-0.565	0.572	0.667	1.259
AURKB	0.086	0.16	0.536	0.592	1.089	0.174	0.514	0.607	0.797	1.489
HSF1	0.086	0.161	0.534	0.593	1.09	0.175	0.512	0.609	0.795	1.493
MAPK1	-0.085	0.16	-0.535	0.593	0.918	0.147	-0.558	0.577	0.671	1.256
FYN	0.083	0.158	0.526	0.599	1.087	0.172	0.505	0.614	0.797	1.483
TNFRSF1A	-0.084	0.159	-0.526	0.599	0.92	0.146	-0.549	0.583	0.673	1.257
TLK1	0.083	0.159	0.522	0.602	1.087	0.173	0.501	0.617	0.795	1.485
MAPK3	-0.083	0.16	-0.52	0.603	0.92	0.147	-0.542	0.588	0.673	1.259
STUB1	-0.08	0.16	-0.499	0.618	0.923	0.147	-0.519	0.603	0.675	1.263
TP63	0.08	0.162	0.493	0.622	1.083	0.175	0.474	0.635	0.789	1.487
PLAUR	0.075	0.158	0.475	0.635	1.078	0.171	0.458	0.647	0.79	1.471
MAPK8	0.077	0.162	0.473	0.636	1.08	0.175	0.455	0.649	0.786	1.483
CENPA	-0.073	0.159	-0.458	0.647	0.93	0.148	-0.475	0.635	0.681	1.269
BRCA2	-0.071	0.159	-0.445	0.656	0.932	0.148	-0.461	0.645	0.683	1.272
PTEN	0.069	0.16	0.432	0.666	1.071	0.171	0.417	0.677	0.783	1.465
FOXO1	0.068	0.16	0.425	0.671	1.07	0.171	0.411	0.681	0.783	1.463
CXCR4	-0.065	0.159	-0.41	0.682	0.937	0.149	-0.424	0.672	0.685	1.28
IL6	-0.065	0.158	-0.408	0.683	0.937	0.149	-0.421	0.673	0.687	1.279
PRKCE	0.063	0.159	0.397	0.692	1.065	0.17	0.384	0.701	0.779	1.456
XIAP	0.064	0.162	0.395	0.693	1.066	0.173	0.383	0.702	0.776	1.466
SERPINB4	-0.062	0.159	-0.388	0.698	0.94	0.15	-0.4	0.689	0.688	1.284
TOP1	0.061	0.16	0.382	0.702	1.063	0.171	0.371	0.711	0.776	1.456
BRD4	0.062	0.162	0.381	0.703	1.064	0.172	0.37	0.711	0.775	1.46
PARP1	0.06	0.159	0.379	0.704	1.062	0.169	0.368	0.713	0.778	1.451
MYCN	0.058	0.159	0.366	0.714	1.06	0.168	0.356	0.722	0.776	1.447
NONO	0.058	0.163	0.355	0.723	1.06	0.173	0.344	0.731	0.77	1.459
BCL2L1	0.055	0.159	0.348	0.728	1.057	0.168	0.338	0.735	0.774	1.443
MRE11	0.056	0.161	0.344	0.731	1.057	0.171	0.335	0.738	0.771	1.45
STAT3	-0.052	0.161	-0.323	0.747	0.949	0.153	-0.332	0.74	0.693	1.301
ITGB6	-0.047	0.16	-0.294	0.769	0.954	0.153	-0.301	0.764	0.697	1.306
RB1	0.047	0.159	0.292	0.77	1.048	0.167	0.286	0.775	0.767	1.431
SPP1	-0.045	0.159	-0.285	0.776	0.956	0.152	-0.292	0.771	0.701	1.304
GSK3B	0.045	0.161	0.281	0.779	1.046	0.168	0.275	0.784	0.763	1.434
RAD50	-0.045	0.162	-0.275	0.783	0.956	0.155	-0.282	0.778	0.697	1.313
KRAS	0.044	0.159	0.276	0.783	1.045	0.166	0.27	0.787	0.765	1.427
DUSP22	0.044	0.161	0.274	0.784	1.045	0.168	0.268	0.788	0.763	1.432
BRCA1	-0.042	0.159	-0.266	0.79	0.959	0.153	-0.271	0.786	0.701	1.31
FCGR2B	-0.04	0.159	-0.251	0.802	0.961	0.153	-0.256	0.798	0.703	1.313
CD226	0.038	0.16	0.237	0.813	1.039	0.166	0.233	0.816	0.759	1.42
PML	0.038	0.164	0.235	0.814	1.039	0.17	0.23	0.818	0.754	1.432
CD276	-0.037	0.159	-0.233	0.816	0.964	0.153	-0.237	0.812	0.706	1.316
BCL2	-0.035	0.161	-0.219	0.827	0.965	0.155	-0.223	0.824	0.705	1.322
MTOR	-0.031	0.162	-0.19	0.849	0.97	0.157	-0.193	0.847	0.706	1.332
IFI16	0.029	0.162	0.178	0.859	1.029	0.166	0.175	0.861	0.75	1.412
APOE	-0.028	0.159	-0.174	0.862	0.973	0.154	-0.176	0.86	0.713	1.328
MSH2	0.027	0.159	0.173	0.863	1.028	0.163	0.17	0.865	0.753	1.403
PPP6C	0.026	0.161	0.161	0.872	1.026	0.165	0.159	0.874	0.749	1.406
PINK1	-0.021	0.161	-0.132	0.895	0.979	0.157	-0.133	0.894	0.714	1.342
FOXM1	0.021	0.158	0.132	0.895	1.021	0.162	0.13	0.896	0.748	1.393
CXCL8	0.02	0.16	0.127	0.899	1.021	0.163	0.126	0.9	0.746	1.396
CGAS	-0.02	0.16	-0.124	0.902	0.98	0.156	-0.125	0.901	0.717	1.341
EZH2	0.019	0.16	0.12	0.905	1.019	0.163	0.118	0.906	0.745	1.395
ATR	-0.015	0.16	-0.097	0.923	0.985	0.158	-0.097	0.922	0.719	1.348
YWHAZ	0.015	0.159	0.095	0.924	1.015	0.161	0.095	0.925	0.744	1.386
RAC1	-0.015	0.159	-0.094	0.925	0.985	0.157	-0.095	0.924	0.721	1.346
WWOX	-0.013	0.161	-0.084	0.933	0.987	0.158	-0.084	0.933	0.72	1.351
JAK1	-0.013	0.161	-0.081	0.935	0.987	0.159	-0.082	0.935	0.719	1.354
RPS6KB1	0.01	0.159	0.064	0.949	1.01	0.161	0.064	0.949	0.74	1.38
TOPBP1	-0.01	0.159	-0.061	0.951	0.99	0.157	-0.061	0.951	0.725	1.352
HAVCR2	0.01	0.159	0.061	0.951	1.01	0.16	0.061	0.952	0.74	1.379
NT5E	0.007	0.159	0.045	0.964	1.007	0.16	0.045	0.964	0.738	1.375
KLF4	-0.006	0.158	-0.039	0.969	0.994	0.157	-0.039	0.969	0.729	1.356
LMNA	-0.006	0.159	-0.036	0.971	0.994	0.158	-0.036	0.971	0.728	1.359
TNFSF13B	0.006	0.161	0.035	0.972	1.006	0.162	0.035	0.972	0.734	1.378
EIF2AK2	0.004	0.16	0.025	0.98	1.004	0.161	0.025	0.98	0.734	1.374
CREM	0	0.159	0	1	1	0.159	0	1	0.732	1.366
