# Supplementary material for: Integrative analysis of immune molecular subtypes and microenvironment characteristics of bladder cancer
Source: Cancer Med. 2021 Jun 24;10(15):5375–91. doi: 10.1002/cam4.4071 (PMC8335815; doi:10.1002/cam4.4071)
Supplement: Supplementary file 4 — Table S4 [file CAM4-10-5375-s004.xlsx]

## Sheet: 模块基因
gene	group
TNFRSF18	yellow
UTS2	blue
TNFRSF9	green
RBP7	black
ANGPTL7	brown
NPPB	blue
TNFRSF8	blue
IL22RA1	yellow
SYTL1	green
OPRD1	red
FABP3	green
LCK	blue
GUCA2A	green
TIE1	brown
IL12RB2	green
PTGER3	brown
PTGFR	brown
VCAM1	blue
S1PR1	brown
CSF1	green
PROK1	brown
FAM19A3	green
S100A10	yellow
TCHHL1	yellow
PGLYRP3	yellow
PGLYRP4	yellow
S100A9	yellow
S100A12	yellow
S100A8	yellow
S100A7A	yellow
S100A7	yellow
S100A6	blue
S100A3	red
S100A2	yellow
S100A16	yellow
S100A14	yellow
CD1D	blue
CD1A	blue
CD1C	blue
CD1E	blue
CD48	blue
CD244	green
FCER1G	green
HSPA6	yellow
FCGR3A	green
FCGR3B	yellow
FCGR2B	blue
SH2D1B	green
CD247	blue
FASLG	green
TNFSF18	green
TNFSF4	green
ANGPTL1	brown
PTPRC	blue
CSRP1	brown
CHIT1	green
CTSE	green
AVPR1B	green
IL10	green
IL20	green
IL24	blue
CR2	blue
ESRRG	black
TGFB2	green
LEFTY1	red
LEFTY2	brown
GREM2	brown
AKT3	black
RSAD2	green
LHCGR	brown
GKN1	green
TGFA	yellow
TACR1	brown
REG1A	black
GNLY	green
CD8A	green
ZAP70	blue
IL1R2	green
IL1R1	brown
IL1RL1	brown
IL18RAP	green
IL1A	green
IL1B	green
IL1F10	yellow
MARCO	green
SCTR	brown
GPR17	brown
CXCR4	blue
GCG	green
IFIH1	green
MSTN	green
STAT1	green
CD28	blue
CTLA4	green
ICOS	green
NRP2	brown
SLC11A1	green
DES	brown
SCG2	brown
CCL20	yellow
PDCD1	blue
IL5RA	blue
OXTR	green
PPARG	green
THRB	green
CCR4	blue
CCR8	blue
VIPR1	green
CCR5	green
LTF	blue
TDGF1	red
PTH1R	brown
PLXNB1	green
UCN2	green
SEMA3F	green
SEMA3G	brown
FAM3D	green
FAM19A1	black
FAM19A4	black
ROBO2	red
CD86	green
SEMA5B	yellow
TRH	red
IL20RB	yellow
RBP2	green
RBP1	red
AGTR1	brown
PTX3	green
TNFSF10	green
HTR3C	green
HTR3E	green
THPO	brown
HRG	green
KNG1	green
ADIPOQ	blue
MASP1	brown
SST	green
IL1RAP	yellow
OSTN	brown
FGF12	black
MUC4	green
FGFR3	green
S100P	green
SLIT2	brown
TLR1	green
PDGFRA	brown
HTN3	yellow
HTN1	green
AMBN	red
ALB	green
CXCL6	green
PF4V1	green
CXCL1	green
PF4	green
PPBP	green
CXCL5	green
CXCL3	green
CXCL2	green
EPGN	green
EREG	yellow
AREG	yellow
CXCL9	green
CXCL10	green
CXCL11	green
CXCL13	blue
FGF5	green
SPP1	green
BMPR1B	black
FABP2	red
IL21	blue
FGF2	green
IL15	green
NR3C2	brown
TLR2	green
FGA	green
RXFP1	yellow
VEGFC	green
MTNR1A	yellow
IL7R	green
GDNF	green
OSMR	green
FGF10	brown
ESM1	blue
IL31RA	green
F2RL1	yellow
S100Z	blue
PCSK1	brown
SEMA6A	green
CSF2	green
IRF1	green
GDF9	black
CXCL14	red
HBEGF	green
CD14	green
NR3C1	yellow
ADRB2	green
IL17B	brown
CSF1R	green
PDGFRB	brown
ANXA6	brown
ITK	blue
IL12B	blue
FABP6	green
LCP2	green
FGF18	red
EDN1	green
PRL	black
HLA-F	green
HLA-A	green
HLA-B	green
LTA	blue
TNF	green
LTB	blue
NCR3	blue
AGER	green
HLA-DRB1	green
HLA-DQA1	green
HLA-DQB1	green
HLA-DOB	blue
TAP2	green
TAP1	green
HLA-DMB	blue
GLP1R	green
NCR2	green
PGC	red
VEGFA	blue
IL17F	green
BMP5	brown
CGA	green
BACH2	blue
MCHR2	black
FABP7	blue
IL22RA2	blue
ULBP2	yellow
RAET1L	yellow
VIP	black
LPA	green
CCR6	blue
IL6	green
NPY	black
GHRHR	green
ADCYAP1R1	brown
INHBA	green
EGFR	yellow
ELN	brown
CCL26	green
HGF	brown
SEMA3A	yellow
SEMA3D	brown
CALCR	green
TAC1	green
AZGP1	green
VGF	black
PIK3CG	blue
PLXNA4	green
KCNH2	black
VIPR2	brown
CRLF2	blue
CSF2RA	green
AMELX	red
TLR8	green
CYBB	green
AR	green
IL2RG	blue
CXCR3	green
FGF16	brown
BTK	blue
TMSB15A	black
AGTR2	blue
SH2D1A	blue
APLN	green
CD40LG	blue
PLXNB3	green
IL9R	green
DEFB1	yellow
DEFA6	red
DEFA5	red
CTSB	green
MSR1	green
FGF20	red
PDGFRL	brown
FGF17	red
PNOC	blue
NRG1	green
FGFR1	brown
IDO1	green
OPRK1	green
PENK	brown
CRH	green
FABP5	yellow
PMP2	brown
FABP9	red
FABP4	green
ANGPT1	green
TNFRSF11B	green
COLEC10	green
TG	green
NDRG1	yellow
SLURP1	yellow
INSL6	brown
INSL4	green
RLN1	green
IL33	blue
IFNB1	green
IFNW1	green
TEK	brown
IFNK	green
DDX58	green
CCL19	blue
CCL21	blue
CD72	blue
TPM2	brown
OGN	brown
NR4A3	blue
ORM1	green
ORM2	green
TNFSF8	blue
TNC	green
NR5A1	red
ANGPTL2	brown
OBP2B	red
FCN2	blue
OBP2A	green
PAEP	green
LCN10	brown
LCN6	brown
LCN8	blue
LCN15	green
LCN12	red
PTGDS	blue
LCNL1	blue
IFITM1	green
MUC5AC	green
IGF2	green
INS	green
TRIM22	green
ADM	yellow
CALCB	black
CALCA	black
SAA2	green
SAA1	green
APLNR	brown
RARRES3	green
GPHA2	blue
CLCF1	green
FGF19	red
FGF4	red
FGF3	red
PGR	blue
ANGPTL5	blue
MMP12	green
PDGFD	brown
HTR3A	blue
IL10RA	green
CD3E	blue
CD3G	green
CXCR5	blue
UCN3	black
IL15RA	green
IL2RA	green
VIM	green
CXCL12	brown
GDF10	red
PRF1	green
PLAU	green
SFTPA2	green
SFTPA1	blue
SFTPD	green
NRG3	brown
FAS	green
SLIT1	black
FGF8	red
PRLHR	black
DMBT1	green
FGF23	red
NTF3	brown
CD4	green
RBP5	blue
C3AR1	green
A2M	brown
OLR1	green
KLRD1	green
KLRC3	green
KLRC2	green
IAPP	black
PTHLH	yellow
FIGNL2	green
NR4A1	brown
LRP1	brown
INHBE	green
IFNG	green
NTS	green
PLXNC1	green
IGF1	brown
STAB2	brown
CMKLR1	green
NOS1	green
OASL	green
FGF9	red
TNFRSF19	red
FLT3	blue
RXFP2	red
KL	brown
MLNR	yellow
FGF14	brown
SLC10A2	green
TNFSF13B	green
RNASE2	green
RNASE7	yellow
IL25	green
CMTM5	brown
LTB4R2	yellow
LTB4R	yellow
CMA1	brown
CTSG	brown
GZMB	green
PTGDR	green
PTGER2	blue
BMP4	red
TGFB3	brown
TSHR	blue
CHGA	black
SERPINA3	green
GREM1	brown
THBS1	brown
SEMA6D	black
SHC4	yellow
FGF7	brown
AQP9	green
NOX5	green
CRABP1	black
IL16	blue
ISG20	green
PDIA2	black
WFIKKN1	green
SSTR5	green
TNFRSF12A	green
IL32	green
SOCS1	green
TNFRSF17	blue
CHP2	green
PRKCB	blue
IL21R	blue
IL27	green
CD19	blue
ITGAL	blue
NOD2	yellow
CCL22	blue
CX3CL1	green
IL34	blue
PIK3R5	green
GLP2R	brown
TNFRSF13B	blue
NOS2	green
VTN	green
CCL2	green
CCL7	green
CCL11	brown
CCL8	green
CCL13	green
CCL1	green
CCL14	brown
CCL15	green
CCL23	green
CCL18	green
CCL3	green
CCL4	green
CCL3L1	green
CCL4L2	green
CSF3	green
GAST	yellow
PPY	green
CRHR1	black
MAPT	black
GIP	red
NGFR	green
CSH2	black
GH2	green
CD79B	blue
APOH	green
GALR2	green
SECTM1	green
COLEC12	brown
GRP	brown
MC4R	black
NFATC1	blue
ANGPT4	green
GNRH2	green
AVP	green
CHGB	red
JAG1	yellow
PCSK2	black
CST4	red
DEFB124	brown
GDF5	green
GHRH	black
BPI	blue
LBP	blue
R3HDML	green
PI3	yellow
SEMG1	green
SEMG2	green
SLPI	green
MMP9	green
NFATC2	blue
EDN3	red
ELANE	brown
TNFSF9	yellow
CD70	green
TNFSF14	green
C3	blue
VAV1	blue
RETN	green
CD209	green
CLEC4M	blue
CCL25	blue
ICAM1	green
IL27RA	green
IL12RB1	green
CD22	blue
HCST	green
TYROBP	green
MIA	green
CD79A	blue
PLAUR	green
GIPR	green
C5AR1	green
CGB5	green
CGB8	green
CLEC11A	brown
GPR32	green
FPR1	green
FPR2	green
PRKCG	blue
LILRB3	green
KIR2DL3	green
KIR2DL1	green
KIR2DL4	green
KIR3DL1	green
KIR3DL2	green
IL11	green
OSM	green
CSF2RB	blue
APOBEC3A	green
GRAP2	green
TNFRSF13C	blue
FAM19A5	brown
TYMP	green
FAM3B	green
MX1	green
ITGB2	green
S100B	blue
