# Supplementary material for: Integrative analysis of immune molecular subtypes and microenvironment characteristics of bladder cancer
Source: Cancer Med. 2021 Jun 24;10(15):5375–91. doi: 10.1002/cam4.4071 (PMC8335815; doi:10.1002/cam4.4071)
Supplement: Supplementary file 5 — Table S5 [file CAM4-10-5375-s001.xlsx]

## Sheet: Sheet1
samples	Pred cluster
N0156	4
N0453	1
N0466	4
N0474	2
N0531	4
N0555	4
N0565	4
N0897	4
N1037	4
N1063	4
N1067	4
N1495	1
N1664	4
N1691	4
N2224	4
N2297	4
N3111	4
N3138	4
N3740	4
N3800	1
N2347	4
N2688	4
N2759	1
N2804	4
N3143	4
N3451	4
N3467	4
N3522	4
N3635	4
T0156	2
T0453	2
T0466	1
T0474	1
T0531	1
T0555	1
T0565	3
T0982	2
T1037	3
T1067	1
T1495	1
T1664	4
T2224	1
T2226	2
T2771	4
T2297	2
T2347	2
T2644	2
T2759	1
T2804	2
T3138	2
T3143	2
T3196	2
T3282	2
T3357	2
T3371	2
T3403	2
T3451	2
T3515	2
T3560	2
T3614	2
T3635	2
T3660	2
T3740	1
T3750	4
T3800	2
